# Supplementary material for: Interaction Between Bovine Serum Albumin and Trans-Resveratrol: Multispectroscopic Approaches and Molecular Dynamics Simulation
Source: Foods. 2025 Jul 20;14(14):2536. doi: 10.3390/foods14142536 (PMC12294381; doi:10.3390/foods14142536)
Supplement: Supplementary file 1 [file foods-14-02536-s001.zip]

Archive with 1 entries (1 files):
- foods-3763738-supplementary.pdf
